# Supplementary material for: Genomic ALK alterations in primary and relapsed neuroblastoma
Source: Br J Cancer. 2023 Feb 17;128(8):1559–71. doi: 10.1038/s41416-023-02208-y (PMC10070426; doi:10.1038/s41416-023-02208-y)
Supplement: Supplementary file 2 — Supplementary Table 1 [file 41416_2023_2208_MOESM2_ESM.xlsx]

## Sheet: Tabelle1
Patient ID	Sex	Age (months)	Stage of disease (INSS)	Risk group	NMYC	ALK mutation at diagnosis	Mutation type at diagnosis	Method mutation status at diagnosis	Allelic fraction of mutation at initial diagnosis (as determined by Panel or Seq)	ALK mutation at relapse	Mutation type at relapse	Method mutation status at relapse	Allelic fraction of mutatio at relapse (as determined by Panel or Seq)	ALK amplification at diagnosis	Method amplification status at diagnosis	ALK amplification at relapse	Method mutation status at relapse	Study protocol	ALK inhibitory treatment	Treatment
1	F	0	1	NHR	non amp	yes	R1275Q	Panel	49.45	yes	R1275Q	Panel	49.9	no	FISH	no	FISH	NB97		no CT
2	M	18.9803	4	HR	amp	yes	p.F1174L;p.F1245L	Panel	F1174L 33,26; 1245L 1,61	yes	F1174L	Panel	F1174L 54,54, F1245L WT	no	FISH	no	FISH	NB97		HR
3	F	56.9079	4	HR	non amp	yes	R1275Q	Panel	24.03	yes	R1275Q	Panel	50.33	no	FISH	no	FISH	NB97		HR
4	F	47.4671	4	HR	non amp	no		Seq, Panel		yes	R1275Q	Panel	21.3	no	FISH	no	FISH	NB04	Ceritinib	HR
5	F	1.01974	4S	NHR	non amp	no		Panel		yes	R1275Q	Panel	14.91	no	FISH	no	FISH	NB04		CT
6	F	117.5	2a	NHR	non amp	yes	R1275Q	Sanger, Panel	60.55	yes	R1275Q	Panel	67.69	no	FISH	no	FISH	NB04	Ceritinib	no CT
7	M	41.0197	4	HR	amp	yes	R1275Q	Seq, Panel	36.35	yes	R1275Q	Panel	only detected by ddPCR (AF=0.35%)	no	FISH	no	FISH	NB04		HR
8	F	138.684	3	NHR	non amp	yes	R1275Q	Seq, Panel	58.28	yes	R1275Q	Panel	30.85	no	FISH	no	FISH	NB04	Crizotinib	CT
9	M	54.5395	4	HR	non amp	yes	F1245I	Panel	31.22	yes	F1245I	Sanger, Seq, Panel		no	FISH	no	FISH	NB04		HR
10	M	70.8224	4	HR	amp	yes	F1174L	Seq, Panel	24.37	yes	F1174L	Seq	24	no	FISH, Inform	no	FISH, Inform	NB04	Ceritinib	HR
11	M	34.8355	4	HR	non amp	no		Panel		yes	F1245L	Sanger		no	FISH	no	FISH	NB04	Ceritinib	HR
12	F	23.6513	4	HR	non amp	no		Seq, Panel		yes	R1275Q	Seq	71	no	FISH, Inform	no	FISH, Inform	NB04	Ceritinib	HR
13	M	14.1447	4	HR	amp	no		Sanger, Seq		yes	R1275Q; F1174L,	Sanger, Seq	R1275Q 31, F1174L 6	no	FISH, Inform	no	FISH, Inform	NB04	Ceritinib, Lorlatinib	HR	of note: 4 additional timepoints had been analyzed by more than one method
14	M	104.309	4	HR	non amp	yes	R1275Q	Panel	23.02	yes	R1275Q	Seq	20					NB16 Registry	Lorlatinib	HR
15	F	0	1	NHR	non amp	no		Seq		no		Panel		no	FISH	no	FISH	NB04		no CT
16	M	41.0855	4	HR	non amp	no		Sanger						no	FISH			NB04		HR
17	M	23.9803	2b	NHR	non amp	no		Seq										NB04		no CT
18	F	11.0197	2a	NHR	non amp	no		Seq										NB04		no CT
19	F	47.0724	4	HR	amp	no		Seq										NB04		HR
20	F	50.2632	4	HR	non amp	no		Panel		no		Seq, Panel				no	FISH	NB04		HR
21	M	21.4803	4	HR	amp	no		Sanger						no	FISH			NB04		HR
22	F	0	4	HR	amp	no		Seq										NB04		HR
23	F	4.44079	4	HR	amp	no		Sanger, Seq						no	FISH			NB04		HR
24	F	10.8553	4	HR	amp	no		Seq										NB04		HR
25	M	78.9803	4	HR	non amp	no		Seq										NB04		HR
26	F	69.375	4	HR	non amp	no		Seq										NB04		HR
27	M	33.6184	4	HR	amp	no		Sanger, Seq						no	FISH			NB04		HR
28	F	5.46053	4	NHR	non amp	no		Seq										NB04		CT
29	F	51.7105	4	HR	non amp	no		Seq										NB04		HR
30	M	27.2039	4	HR	non amp	no		Seq		no		Panel		no	FISH	no	FISH	NB04		HR
31	F	49.8355	4	HR	non amp	no		Seq										NB04		HR
32	F	4.70395	2a	NHR	non amp	no		Seq										NB04		no CT
33	M	42.6974	4	HR	non amp	no		Seq										NB04		HR
34	M	47.3684	4	HR	non amp	no		Panel		no		Panel		no	FISH	no	FISH	NB04		HR
35	F	17.0395	3	NHR	non amp	no		Seq										NB04		no CT
36	F	151.086	4	HR	non amp	no		Panel		no		Sanger, Seq		no	FISH	no	FISH, Inform	NB04		HR
37	M	67.2697	4	HR	amp	yes	R1275Q	Sanger, Seq	18.15									NB04		HR
38	M	10.9539	4	NHR	non amp	no		Seq										NB04		CT
39	F	28.5855	4	HR	non amp	no		Seq										NB04		HR
40	F	2.13816	3	NHR	non amp	no		Panel										NB04		CT
41	M	55.625	4	HR	non amp	no		Seq										NB04		HR
42	M	14.7039	4	HR	amp	no		Sanger, Seq										NB04		HR
43	M	9.53947	4S	NHR	non amp	no		Seq										NB04		CT
44	M	27.5329	4	HR	amp	no		Sanger, Seq										NB04		HR
45	M	7.26974	4S	NHR	non amp	no		Seq										NB04		no CT
46	F	52.9934	4	HR	non amp	no		Seq										NB04		HR
47	M	43.125	4	HR	non amp	no		Seq										NB04		HR
48	M	5.32895	4	HR	amp	yes	R1275Q	Seq, Panel	6.97									NB04		HR
49	F	6.97368	4	NHR	non amp	no		Seq										NB04		CT
50	F	27.9276	4	HR	amp	yes	F1245C	Sanger, Seq	27.78									NB04		HR
51	M	43.5526	4	HR	amp	no		Seq										NB04		HR
52	M	49.1776	4	HR	non amp	no		Seq										NB04		HR
53	F	66.1184	4	HR	non amp	no		Seq										NB04		HR
54	M	10.1974	4	HR	amp	no		Seq										NB04		HR
55	M	0	2a	NHR	non amp	no		Seq										NB04		no CT
56	F	16.2171	2b	NHR	non amp	no		Seq										NB04		no CT
57	M	36.2171	4	HR	non amp	no		Sanger, Seq										NB04		HR
58	M	76.7434	3	HR	amp	no		Seq										NB04		HR
59	M	14.3421	4	HR	amp	no		Seq										NB04		HR
60	F	15.9868	4	NHR	non amp	yes	F1174L	Seq, Panel	9									NB04		HR
61	M	44.4079	4	HR	non amp	no		Seq										NB04		HR
62	F	22.7632	2a	NHR	non amp	no		Seq										NB04		no CT
63	F	24.5066	4	HR	non amp	no		Seq										NB04		HR
64	M	76.2171	4	HR	non amp	no		Seq										NB04		HR
65	M	25.2632	3	NHR	non amp	no		Seq										NB04		CT
66	M	35.3289	4	HR	non amp	no		Panel		no		Seq, Panel		no	FISH	no	FISH, Inform	NB04		HR
67	M	29.8355	4	HR	amp	no		Seq										NB04		HR
68	F	28.4539	4	HR	amp	no		Seq										NB04		HR
69	F	13.8158	4	HR	amp	no		Seq										NB04		HR
70	F	57.7632	4	HR	amp					no		Panel						NB04		HR
71	M	0.328947	4S	NHR	non amp	no		Seq										NB04		no CT
72	F	46.5132	4	HR	non amp	no		Seq										NB04		HR
73	M	171.875	2b	NHR	non amp	no		Seq										NB04		no CT
74	F	71.9079	4	HR	non amp	no		Sanger, Seq		no		Sanger, Panel		no	FISH	no	FISH	NB04		HR
75	F	20.8553	3	NHR	non amp	no		Seq										NB04		no CT
76	F	40.2961	4	HR	non amp	no		Seq										NB04		HR
77	M	54.1118	4	HR	non amp	no		Seq										NB04		HR
78	M	45.4934	4	HR	non amp	no		Seq										NB04		HR
79	M	49.5724	3	NHR	non amp	no		Seq										NB04		CT
80	M	46.6776	4	HR	non amp	no		Seq										NB04		HR
81	M	23.4539	3	HR	amp	no		Seq										NB04		HR
82	M	32.5329	4	HR	amp	no		Seq		no		Panel		yes	FISH	yes	FISH	NB04		HR
83	F	31.3487	4	HR	amp	yes	F1174L	Seq, Panel	21.88									NB04		HR
84	M	76.9079	4	HR	amp	no		Seq, Panel		no		Seq, Panel		no	FISH, Inform	no	FISH, Inform	NB04		HR
85	M	30.9868	4	HR	non amp	yes	F1245I	Sanger, Seq	23.44									NB04		HR
86	M	59.6053	4	HR	non amp	no		Seq		no		Panel		no	FISH	no	FISH	NB04		HR
87	M	12.4013	4	NHR	non amp	no		Seq, Panel										NB04		HR
88	M	50.7237	4	HR	non amp	yes	F1245V	Seq, Panel	6.06									NB04		HR
89	M	3.81579	2a	NHR	non amp	no		Seq										NB04		no CT
90	M	22.3684	2b	HR	amp	no		Seq										NB04		HR
91	M	37.3684	4	HR	non amp	no		Seq, Panel										NB04		HR
92	F	2.13816	4S	NHR	non amp	no		Seq										NB04		no CT
93	F	28.8487	4	HR	non amp	no		Seq										NB04		HR
94	F	29.0132	3	NHR	non amp	no		Sanger		no		Sanger		no	FISH	no	FISH	own patient		CT
95	M	32.6645	4	HR	non amp	no		Sanger, Seq		no		Sanger, Seq		no	FISH	no	FISH, Inform	NB04		HR
96	M	4.73684	4S	HR	amp	no		Seq, Panel						no	FISH			NB04		HR
97	F	2.5	4S	NHR	non amp	no		Seq										NB04		CT
98	M	154.539	4	HR	non amp	no		Panel						no	FISH			NB04		HR
99	F	340.592	1	NHR	non amp					no		Panel				no	FISH	NB04		no CT
100	F	0.0986842	1	NHR	non amp	no		Seq										NB04		no CT
101	F	189.967	4	HR	non amp					no		Panel				no	FISH	NB04		HR
102	M	28.6842	4	HR	non amp					no		Sanger				no	FISH	NB04		HR
103	M	119.145	4	HR	non amp					no		Sanger						own patient		HR
104	M	0.0657895	1	NHR	non amp	no		Seq										NB04		no CT
105	F	14.1776	2a	NHR	non amp	no		Seq										NB04		no CT
106	F	13.9803	2a	HR	amp	no		Seq										NB04		HR
107	M	3.81579	1	NHR	non amp	no		Seq										NB04		no CT
108	M	65.6579	4	HR	non amp	no		Seq										NB04		HR
109	M	9.93421	4	HR	amp	no		Seq, Panel						no	FISH			NB04		HR
110	M	27.0724	4	HR	amp	no		Sanger						no	FISH	no	FISH	NB04		HR
111	M	23.8816	4	HR	amp	no		Panel						no	FISH			NB04		HR
112	M	1.90789	4S	NHR	non amp	no		Panel						no	FISH			NB04		CT
113	F	45.9211	4	HR	amp	no		Panel						no	FISH			NB04		HR
114	F	1.61184	4S	NHR	non amp	no		Seq										NB04		no CT
115	M	110.724	2b	NHR	non amp	no		Seq										NB04		no CT
116	M	5.88816	1	NHR	non amp	no		Seq										NB04		no CT
117	M	130.559	4	HR	non amp	no		Panel										NB04		HR
118	M	20.6908	2a	NHR	non amp	no		Seq										NB04		CT
119	F	8.02632	4	HR	amp	no		Seq						no	FISH			NB04		HR
120	F	24.1776	4	HR	non amp	yes	F1245V	Seq, Panel	47.36					no	FISH			NB04	Crizotinib	HR
121	F	9.53947	4	HR	amp	yes	F1174L	Seq, Panel	49.27					no	FISH			NB04		HR
122	F	3.02632	1	NHR	non amp	no		Seq										NB04		no CT
123	M	21.25	4	HR	amp									no	FISH			NB04		HR
124	M	9.90132	4	HR	amp									no	FISH			NB04		HR
125	M	7.17105	1	NHR	non amp	no		Seq										NB04		no CT
126	M	37.2039	4	HR	non amp									no	FISH			NB04		HR
127	M	24.2763	4	HR	amp	no		Seq						no	FISH			NB04		HR
128	M	49.1118	4	HR	non amp	no		Seq		no		Sanger, Seq		no	Inform	no	FISH, Inform	NB04		HR
129	F	24.6711	4	HR	non amp	no		Sanger						no	FISH			NB04		HR
130	M	57.9605	1	NHR	non amp	no		Panel		no		Panel		no	FISH	no	FISH	NB04		no CT
131	F	31.9737	4	HR	amp									no	FISH			NB04		HR
132	F	15.0329	3	HR	amp									no	FISH			NB04		HR
133	M	32.2368	3	HR	amp	no		Seq						no	FISH			NB04		HR
134	M	43.2895	2a	NHR	non amp	no		Seq										NB04		CT
135	M	0.888158	4S	NHR	non amp	no		Seq										NB04		no CT
136	M	11.9737	1	NHR	non amp	no		Seq										NB04		no CT
137	M	56.875	4	HR	non amp	no		Sanger, Seq						no	FISH			NB04	Crizotinib	HR
138	M	12.6645	4	NHR	non amp	yes	R1275Q	Sanger, Seq, Panel	45.39									NB04		HR
139	M	31.0526	4	HR	amp	yes	R1275Q	Seq, Panel	10.87					no	FISH			NB04		HR
140	M	23.3882	4	HR	amp									no	FISH			NB04		HR
141	M	10.0658	3	HR	amp					no		Panel						NB04		HR
142	M	20.0987	4	HR	amp	no		Seq, Panel		no		Seq		no	FISH		Inform	NB04		HR
143	F	44.4408	4	HR	non amp	yes	R1275Q	Seq, Panel	30.99									NB04		HR
144	M	18.1908	4	HR	amp	no		Seq		no		Seq, Panel		no	FISH, Inform	no	FISH, Inform	NB04		HR
145	F	6.57895	4	HR	amp	no		Seq						no	FISH			NB04		HR
146	F	19.9342	4	HR	non amp	no		Sanger										own patient		HR
147	M	0.789474	2a	HR	amp									no	FISH			NB04		HR
148	M	21.1184	3	HR	amp									yes	FISH			NB04		HR
149	F	51.1184	4	HR	non amp	no		Seq		no		Sanger, Seq		no	FISH	no	FISH, Inform	NB04		HR
150	M	81.0526	4	HR	non amp	no		Seq		no		Sanger		no	FISH	no	FISH	NB04		HR
151	F	9.14474	4S	NHR	non amp	no		Seq										NB04		CT
152	F	31.0197	4	HR	amp	no		Seq		no		Sanger, Seq		no	FISH	no	FISH, Inform	NB04		HR
153	M	66.3487	4	HR	non amp					no		Sanger				no	FISH	NB04		HR
154	M	34.5066	4	HR	amp					no		Seq		yes	FISH	yes	Inform	NB04	Ceritinib	HR
155	F	5.06579	1	HR	amp									no	FISH			NB04		no CT
156	M	65.6579	4	NHR	non amp					no		Sanger						NB04		CT
157	M	29.9342	4	HR	amp									no	FISH			NB04		HR
158	F	0.921053	4	NHR	non amp					yes	R1275Q	Sanger, Seq	76.92	no	FISH	no	FISH, Inform	NB04	Ceritinib	CT
159	M	36.5789	4	HR	amp									no	FISH			NB04		HR
160	F	40.9211	4	HR	non amp	no		Panel		no		Panel		no	FISH			NB04		HR
161	M	62.4013	4	HR	non amp	no		Seq										NB04		HR
162	M	34.0132	4	HR	non amp	no		Seq, Panel		no		Sanger, Seq		no	Inform	no	FISH, Inform	NB04		HR
163	M	0	4S	NHR	non amp	no		Seq										NB04		no CT
164	M	45.0987	4	HR	amp	no		Seq		no		Panel		no	FISH	no	FISH	NB04		HR
165	M	33.6184	3	HR	amp	no		Seq										NB04		HR
166	F	59.1118	4	HR	non amp	no		Seq		no		Panel		no	FISH	no	FISH	NB04		HR
167	M	1.94079	2a	NHR	non amp	no		Seq										NB04		no CT
168	M	25.9539	4	HR	amp									no	FISH			NB04		HR
169	M	27.9276	4	HR	non amp	no		Seq										NB04		HR
170	M	56.25	1	NHR	non amp	no		Seq										NB04		no CT
171	M	35.5592	4	HR	non amp	no		Sanger						no	FISH			NB04		HR
172	M	19.5066	4	HR	amp	no		Seq, Panel						no	FISH			NB04		HR
173	F	0.131579	3	NHR	non amp	no		Seq										NB04		CT
174	F	27.3355	4	HR	amp	yes	Y1278S	Panel	10.96					no	FISH			NB04	Ceritinib	HR
175	F	37.5	4	HR	non amp	yes	F1174L	Panel		yes	F1174L	Seq		no	FISH	no	FISH	NB04	Ceritinib	HR
176	M	11.8092	3	HR	amp					no		Panel				no	FISH	NB04		HR
177	M	91.6447	4	HR	non amp	no		Seq										NB04		HR
178	M	25.7895	3	NHR	non amp	no		Seq										NB04		CT
179	M	51.6118	4	HR	amp	no		Seq										NB04		HR
180	M	124.901	3	NHR	non amp					no		Panel				no	FISH	NB04		CT
181	M	15.7237	2a	HR	amp	no		Seq										NB04		HR
182	F	26.5789	4	HR	non amp	no		Seq										NB04		HR
183	F	39.0789	4	HR	amp	no		Seq										NB04		HR
184	M	55.3947	4	HR	non amp	no		Seq										NB04		HR
185	M	32.4671	4	HR	amp									no	FISH			NB04		HR
186	M	18.3553	1	NHR	non amp	no		Seq										NB04		no CT
187	M	40.3618	4	HR	non amp	no		Seq										NB04		HR
188	M	53.0263	1	NHR	non amp	no		Seq										NB04		no CT
189	M	15.4276	4	NHR	non amp					no		Seq				no	FISH, Inform	NB16 Registry		no CT
190	F	0.197368	4S	NHR	non amp	no		Seq										NB04		no CT
191	F	20.4934	2a	NHR	non amp	no		Seq										NB04		CT
192	M	22.6974	4	HR	amp	no		Seq, Panel						no	FISH			NB04		HR
193	M	17.2368	1	NHR	non amp	no		Seq										NB04		no CT
194	F	33.4211	2a	HR	amp	no		Panel						no	FISH			NB04		HR
195	F	4.93421	4	NHR	non amp	yes	F1174C	Seq, Panel	26.21									NB04		CT
196	F	57.2039	3	NHR	non amp	no		Panel		no		Panel						own patient		CT
197	M	48.0592	2a	HR	amp									no	FISH			NB04		HR
198	M	8.25658	3	NHR	non amp	no		Seq										NB04		CT
199	M	29.0132	3	HR	amp					no		Sanger				no	FISH	NB04		HR
200	F	46.2829	4	HR	amp	no		Seq, Panel						no	FISH			NB04		HR
201	F	32.9934	4	HR	non amp	no		Seq										NB04		HR
202	F	41.5789	4	HR	non amp	no		Seq										NB04		HR
203	F	28.125	4	HR	amp					no		Panel				no	FISH	NB04		HR
204	M	15.2961	4	NHR	non amp	no		Seq, Panel										NB04		HR
205	M	65.1974	1	NHR	non amp	no		Seq										NB04		no CT
206	M	15.2303	4	NHR	non amp					yes	R1275Q	Seq, Panel	35			no	Inform	NB04	Ceritinib	HR
207	M	0	1	NHR	non amp	no		Seq										NB04		no CT
208	F	19.8355	4	HR	amp									no	FISH			NB04		HR
209	M	28.4539	4	HR	amp					no		Panel						NB04		HR
210	F	0.131579	4	NHR	non amp	no		Seq										NB04		CT
211	F	22.0066	2a	NHR	non amp	yes	F1174L	Seq	22.2									NB04		CT
212	F	158.289	4	HR	non amp	no		Seq		no		Panel		no	FISH	no	FISH	NB04		HR
213	F	36.6776	4	HR	amp	no		Seq, Panel						no	FISH			NB04		HR
214	M	83.9145	3	NHR	non amp	no		Seq		no		Sanger		no	FISH	no	FISH	NB04		CT
215	F	29.0461	1	NHR	non amp	no		Seq										NB04		no CT
216	F	1.31579	4S	NHR	non amp	no		Seq										NB04		no CT
217	F	15.8224	1	NHR	non amp	no		Seq										NB04		no CT
218	M	1.11842	1	NHR	non amp	no		Seq										NB04		no CT
219	M	30.5592	4	HR	non amp	no		Seq										NB04		HR
220	M	30.5921	4	HR	amp	no		Seq, Panel						no	FISH			NB04		HR
221	F	11.5132	4	NHR	non amp	no		Seq										NB04		CT
222	M	130.099	4	HR	amp	no		Sanger, Seq		no		Sanger, Seq		no	FISH, Inform	no	Inform	NB04		HR
223	M	38.8816	3	HR	amp					no		Panel						NB04		HR
224	M	4.14474	4	HR	amp	no		Panel						no	FISH			NB04		HR
225	F	23.125	4	HR	non amp	no		Seq										NB04		HR
226	M	45.6579	4	HR	non amp	no		Panel		no		Sanger		no	FISH			NB04		HR
227	F	101.316	2b	NHR	non amp	no		Seq, Panel		no		Panel		no	FISH	no	FISH	NB04		no CT
228	F	46.4803	4	HR	non amp	no		Panel										NB04		HR
229	M	0.953947	1	NHR	non amp	no		Seq										NB04		no CT
230	F	44.6382	4	HR	non amp	no		Seq										NB04		HR
231	F	128.75	4	HR	non amp	no		Seq, Panel						no	FISH			NB04		HR
232	F	6.08553	4	NHR	non amp	no		Seq										NB04		no CT
233	F	40.3289	3	NHR	non amp	no		Seq										NB04		CT
234	M	20.8553	4	HR	non amp	no		Seq		no		Sanger, Seq		no	FISH, Inform	no	FISH, Inform	NB04		HR
235	M	47.3026	4	HR	non amp	no		Seq, Panel		no		Panel		no	FISH	no	FISH	NB04		HR
236	F	50.8553	2a	HR	amp	no		Seq, Panel										NB04		HR
237	M	22.9934	4	HR	non amp	no		Seq										NB04		HR
238	F	20.1645	2a	HR	amp	no		Panel										NB04		HR
239	F	23.4211	3	HR	amp	no		Seq						no	FISH			NB04		HR
240	F	2.03947	4S	NHR	non amp	no		Seq										NB04		no CT
241	M	48.9803	3	NHR	non amp	no		Seq										NB04		CT
242	F	1.05263	1	NHR	non amp	no		Seq										NB04		no CT
243	M	9.83553	4	NHR	non amp	no		Seq										NB04		CT
244	M	23.4539	4	HR	amp	no		Seq										NB04		HR
245	M	180.592	4	HR	amp					yes	F1174L	Panel	33.94					NB04		HR
246	F	1.28289	1	NHR	non amp	no		Seq										NB04		no CT
247	M	70.4934	3	NHR	non amp	no		Seq										NB04		CT
248	M	8.02632	3	NHR	non amp	no		Seq										NB04		no CT
249	M	112.401	4	HR	non amp	no		Panel		no		Panel						own patient		HR
250	F	17.5658	3	NHR	non amp	yes	I1170T	Sanger, Seq	31.66									NB04		CT
251	F	75.7237	4	HR	non amp	no		Seq										NB04		HR
252	M	42.3684	1	NHR	non amp	no		Seq										NB04		no CT
253	M	40.9868	4	HR	non amp					no		Sanger						NB16 Registry		HR
254	F	38.8816	4	HR	non amp	no		Seq, Panel										NB04		HR
255	F	0.361842	4S	HR	amp	no		Seq										NB04		HR
256	M	87.0066	4	HR	non amp	no		Sanger										NB16 Registry		HR
257	M	54.4737	4	HR	non amp	no		Seq		no		Panel		no	FISH	no	FISH	NB04		HR
258	M	25.3289	4	HR	amp	no		Seq, Panel						no	FISH			NB04		HR
259	M	102.138	3	NHR	non amp	no		Seq										NB04		CT
260	M	3.75	4S	NHR	non amp	no		Seq										NB04		CT
261	M	23.4211	2a	NHR	non amp	no		Seq										NB04		no CT
262	F	1.25	2a	NHR	non amp	no		Seq										NB04		CT
263	M	17.6316	4	NHR	non amp	yes	F1245I	Seq, Panel	29.82									NB04		HR
264	M	2.66447	2a	NHR	non amp	no		Seq										NB04		CT
265	F	12.5658	4	NHR	non amp	no		Seq, Panel										NB04		HR
266	F	37.9276	4	HR	non amp	no		Seq, Panel		no		Seq, Panel		no	FISH, Inform	no	FISH, Inform	NB04		HR
267	F	38.9145	4	HR	non amp	no		Seq										NB04		HR
268	F	44.9013	4	HR	non amp	no		Seq		no		Panel				no	FISH	NB04		HR
269	M	2.66447	4S	NHR	non amp	no		Seq										NB04		CT
270	M	30.1974	4	HR	non amp	no		Seq										NB04		HR
271	M	23.9145	4	HR	amp	yes	F1245V	Panel	27.03					no	FISH			NB04	Ceritinib	HR
272	M	15.4605	4	NHR	non amp	no		Seq										NB04		HR
273	M	28.9474	2b	NHR	non amp	no		Seq										NB04		no CT
274	M	7.5	3	NHR	non amp	no		Seq										NB04		CT
275	M	62.4342	4	HR	amp					no		Panel		no	FISH	no	FISH	NB04		HR
276	M	9.90132	4	HR	amp									no	FISH			NB04		HR
277	F	5.36184	1	NHR	non amp	no		Seq										NB04		no CT
278	F	24.9671	4	HR	amp	no		Seq, Panel						no	FISH			NB04		HR
279	M	5.42763	4S	HR	amp									no	FISH			NB04		HR
280	M	0.263158	4S	HR	amp	no		Seq, Panel		no		Panel		no	FISH	no	FISH	NB04		HR
281	F	17.0395	multiloc.	HR	amp	no		Panel						yes	FISH			NB04		HR
282	M	43.9474	4	HR	amp	no		Seq, Panel		no		Sanger, Seq		no	FISH, Inform	no	FISH, Inform	NB04		HR
283	F	31.8421	4	HR	non amp	no		Seq										NB04		HR
284	F	2.92763	4S	HR	amp	no		Seq										NB04		HR
285	F	0.789474	2a	HR	amp											no	FISH	NB04		HR
286	F	2.26974	3	NHR	non amp	no		Seq										NB04		CT
287	M	40.0658	4	HR	non amp	no		Sanger, Seq		no		Sanger, Seq, Panel		no	FISH	no	FISH, Inform	NB04		HR
288	M	12.5	3	NHR	non amp	yes	R1275Q	Seq, Panel	39.71									NB04		no CT
289	M	47.4013	4	HR	non amp	no		Seq, Panel		no		Panel		no	FISH			NB04		HR
290	M	31.6118	4	HR	amp	no		Seq, Panel						no	FISH			NB04		HR
291	M	14.4737	1	NHR	non amp	no		Seq										NB04		no CT
292	F	96.0197	4	HR	non amp	no		Sanger, Seq										NB04		HR
293	F	39.9342	4	HR	amp	yes	F1174L	Panel	8.89					no	FISH			NB04	Ceritinib	HR
294	M	48.3882	4	HR	non amp	no		Seq										NB04		HR
295	F	27.0395	4	HR	amp	no		Panel						no	FISH			NB04		HR
296	M	16.875	4	HR	amp	no		Sanger		no		Seq		no	FISH	no	FISH, Inform	NB04		HR
297	M	22.1053	4	HR	amp									no	FISH			NB04		HR
298	F	1.18421	4S	NHR	non amp											no	FISH	NB04		no CT
299	F	42.5987	2b	NHR	non amp	no		Sanger		no		Sanger		no	FISH	no	FISH	NB04		CT
300	M	3.125	4	HR	amp	no		Sanger						no	FISH			NB04		HR
301	M	53.3553	4	HR	non amp					yes	R1275Q	Sanger				no	FISH	NB04		HR
302	F	32.9605	4	HR	amp	no		Sanger						no	FISH			NB04		HR
303	M	98.4211	4	HR	non amp	no		Seq						no	Inform			NB04		HR
304	M	10.4605	4	HR	amp	no		Sanger						no	FISH			NB04		HR
305	M	17.1711	3	HR	amp									no	FISH			NB04		HR
306	M	47.7961	4	HR	non amp											no	FISH	NB04		HR
307	F	4.30921	3	HR	amp									no	FISH			NB04		HR
308	F	21.4474	4	HR	amp									no	FISH			NB04		HR
309	F	132.072	2a	NHR	non amp					no		Sanger				no	FISH	NB04		CT
310	F	186.908	4	HR	non amp					no		Sanger				no	FISH	NB04		HR
311	M	69.7368	4	HR	non amp	no		Sanger		no		Sanger, Seq		no	FISH	no	FISH, Inform	NB04		HR
312	F	46.1842	4	HR	amp									no	FISH			NB04		HR
313	M	21.2171	4	HR	non amp									no	FISH			NB04		HR
314	F	182.204	4	HR	non amp									no	FISH			NB04		HR
315	F	52.6316	4	HR	non amp					no		Sanger						own patient		HR
316	M	39.5066	4	HR	non amp					yes	R1275Q	Sanger						NB04	Ceritinib	HR
317	F	105.987	4	NHR	non amp					yes	F1174V	Sanger				no	FISH	NB04	Ceritinib	HR
318	M	50.3947	4	HR	non amp	no		Sanger						no	FISH	no	FISH	NB16 Registry		HR
319	M	31.1184	4	HR	amp					no		Sanger, Seq				no	FISH, Inform	NB16 Registry		HR
320	M	110.461	4	HR	non amp	no		Sanger		no		Seq		no	FISH	no	Inform	NB04		HR
321	M	18.7171	4	HR	amp									no	FISH			NB04		HR
322	M	48.9145	4	HR	non amp					yes	F1174S	Sanger, Seq	36.41			no	FISH, Inform	NB04	Ceritinib	HR
323	F	75.4605	4	HR	amp									no	FISH			NB04		HR
324	M	1.90789	4	NHR	non amp									no	FISH			NB04		CT
325	M	3.32237	4S	NHR	non amp	no		Sanger		no		Seq		no	FISH	no	Inform	NB04		no CT
326	M	37.2697	4	HR	non amp					yes	R1275Q	Sanger				no	FISH	own patient	Ceritinib	HR
327	M	44.8684	4	HR	non amp									no	FISH			NB04		HR
328	M	47.7632	4	HR	amp					no		Sanger				no	FISH	NB16 Registry		HR
329	M	0.164474	4S	NHR	non amp					no		Sanger, Seq				no	FISH, Inform	NB04		no CT
330	F	65.0329	4	HR	non amp					no		Sanger				no	FISH	NB04		HR
331	F	128.553	1	NHR	non amp					no		Sanger				no	FISH	NB04		no CT
332	M	20.3947	4	HR	amp					no		Sanger, Seq		no	FISH	no	FISH, Inform	NB04		HR
333	F	47.4013	3	HR	amp	no		Sanger						no	FISH			NB04		HR
334	M	1.31579	4S	NHR	non amp									no	FISH			NB04		CT
335	M	24.6382	4	HR	non amp	no		Sanger										NB04		HR
336	M	33.6184	4	HR	non amp	yes	R1231W	Panel	58.68									NB04	Ceritinib	HR
337	F	7.59868	4	NHR	non amp	no		Sanger										NB16 Registry		HR
338	M	1.31579	4	NHR	non amp					yes	R1275Q	Sanger, Seq	60.27			no	FISH, Inform	own patient	Ceritinib	CT
339	M	34.5724	4	HR	amp	no		Sanger						no	FISH			NB16 Registry		HR
340	F	24.6053	4	HR	amp					no		Sanger, Seq		no	FISH	no	FISH, Inform	NB04		HR
341	M	17.7303	2a	HR	amp	yes	F1174L	Sanger						no	FISH			NB04		HR
342	M	64.7697	4	HR	non amp	no		Sanger						no	FISH			NB04		HR
343	M	35.2303	4	HR	amp	no		Seq		no		Seq		no	FISH, Inform	no	Inform	NB04		HR
344	M	58.9145	2a	NHR	non amp					no		Sanger				no	FISH	NB04		CT
345	F	0.0328947	4S	NHR	non amp					no		Sanger				no	FISH	NB04		CT
346	M	8.42105	4	NHR	non amp									no	FISH			NB04		HR
347	M	62.0395	4	HR	non amp	no		Sanger						no	FISH			NB16 Registry		HR
348	M	75.0658	4	HR	non amp	yes	F1174V	Sanger						no	FISH			NB16 Registry	Ceritinib	HR
349	M	77.2368	4	HR	amp									no	FISH	no	FISH	NB16 Registry		HR
350	F	23.9474	4	HR	amp					no		Sanger		no	FISH			NB16 Registry		HR
351	M	42.6316	4	HR	non amp					no		Sanger				no	FISH	NB16 Registry		HR
352	F	47.6316	4	HR	amp					no		Sanger		no	FISH	no	FISH	NB16 Registry		HR
353	M	24.1447	4	HR	amp									no	FISH			NB16 Registry		HR
354	M	39.4737	3	HR	amp									no	FISH			NB04		HR
355	M	46.3487	4	HR	amp	no		Sanger		no		Sanger		no	FISH	no	FISH	NB04		HR
356	M	34.5724	4	HR	non amp					no		Sanger				no	FISH	NB04		HR
357	M	34.1118	4	HR	non amp	no		Seq		no		Sanger, Seq		no	Inform	no	FISH, Inform	NB04		HR
358	M	13.4539	4	HR	amp	no		Seq		no		Seq		yes	Inform	yes	Inform	NB04		HR
359	F	24.3092	3	HR	amp					no		Sanger		no	FISH	no	FISH	NB04		HR
360	M	37.8947	4	HR	amp	no		Seq		no		Sanger, Seq		no	FISH, Inform	no	FISH, Inform	NB04		HR
361	F	29.1776	3	NHR	non amp	no		Sanger		yes	F1174C	Sanger				no	FISH	NB04		CT
362	M	26.9408	4	HR	amp									no	FISH	no	FISH	NB04		HR
363	F	0	3	NHR	non amp	no		Sanger										NB04		CT
364	F	48.6184	4	HR	amp	no		Sanger						no	FISH			NB04		HR
365	M	18.75	4	HR	amp	no		Sanger						no	FISH			NB16 Registry		HR
366	F	37.2039	4	HR	amp									no	FISH	no	FISH	NB16 Registry		HR
367	F	42.6974	4	HR	non amp					no		Sanger				no	FISH	own patient		HR
368	F	55.3947	4	HR	amp									yes	FISH			own patient		HR
369	M	27.1382	4	HR	amp									no	FISH			NB16 Registry		HR
370	M	22.9605	4	HR	amp									no	FISH			NB04		HR
371	F	16.0197	4	HR	amp									no	FISH			NB04		HR
372	F	52.8289	4	HR	non amp	no		Seq		no		Sanger				no	FISH	NB04		HR
373	F	22.5987	4	HR	non amp	no		Sanger						no	FISH			NB04		HR
374	M	43.5526	4	HR	non amp	no		Seq										NB04		HR
375	M	18.6184	4	HR	amp									no	FISH			NB04		HR
376	F	24.5066	4	HR	non amp					no		Sanger				no	FISH	NB04		HR
377	F	25.2961	4	HR	amp									no	FISH			NB04	Crizotinib	HR
378	M	43.3553	4	HR	amp									no	FISH			NB04		HR
379	M	36.4803	4	HR	non amp					no		Sanger, Seq				no	FISH, Inform	NB04		HR
380	F	44.7368	4	HR	amp									no	FISH	no	FISH	NB04		HR
381	M	74.6053	4	HR	non amp	no		Sanger, Seq		no		Seq		no	Inform	no	FISH, Inform	NB04		HR
382	M	117.401	4	HR	non amp					no		Sanger						own patient		HR
383	F	5.13158	4	HR	amp	yes	F1174L	Sanger						no	FISH			NB04	Ceritinib	HR
384	F	31.4474	4	HR	amp									no	FISH			NB04		HR
385	M	16.2171	3	HR	amp									no	FISH			NB04		HR
386	F	16.5789	2a	NHR	non amp											no	FISH	NB04		no CT
387	F	42.9934	4	HR	non amp					no		Seq				no	FISH, Inform	NB04		HR
388	F	84.375	4	HR	amp					no		Sanger		no	FISH	no	FISH	NB04		HR
389	F	22.5987	4	HR	non amp	yes	F1174L											NB04	Ceritinib	HR
390	M	31.1513	4	HR	amp	no		Seq										NB04		HR
391	M	1.64474	4S	NHR	non amp	no		Seq										NB04		CT
392	F	5.09868	2b	NHR	non amp	no		Seq										NB04		no CT
393	M	41.3487	4	HR	non amp					no		Panel						NB04		HR
394	F	32.5	2b	NHR	non amp	no		Seq										NB04		no CT
395	F	219.046	4	HR	non amp	yes	F1174L	Panel	40.67					no	FISH			NB04	Ceritinib	HR
396	F	5.06579	2b	NHR	non amp	no		Seq										NB04		no CT
397	M	0.131579	2a	NHR	non amp	no		Seq										NB04		no CT
398	M	9.73684	4S	NHR	non amp	no		Seq										NB04		no CT
399	M	15.5592	3	NHR	non amp	no		Seq										NB04		no CT
400	F	20.3947	3	NHR	non amp	no		Seq										NB04		CT
401	F	17.4013	4	HR	amp	no		Seq										NB04		HR
402	M	46.0197	4	HR	non amp	no		Seq										NB04		HR
403	M	14.8355	2b	NHR	non amp	no		Seq										NB04		no CT
404	M	13.5855	2b	NHR	non amp	no		Seq										NB04		no CT
405	F	4.14474	4S	NHR	non amp	no		Seq										NB04		no CT
406	M	31.9408	4	HR	amp	no		Seq										NB04		HR
407	M	204.441	2a	NHR	non amp	no		Seq		no		Panel		no	FISH	no	FISH	NB04		CT
408	F	3.91447	4S	NHR	non amp	no		Seq										NB04		no CT
409	M	20.8224	3	HR	amp									no	FISH			NB04		HR
410	F	24.4079	4	HR	amp									no	FISH			NB04		HR
411	F	9.07895	3	HR	amp	no		Sanger						yes	FISH			NB04	Crizotinib	HR
412	M	10.5592	4	HR	amp											no	FISH	NB04		HR
413	M	17.0395	4	HR	amp									yes	FISH			NB16 Registry		HR
414	M	20.1316	3	NHR	non amp					no		Seq				no	FISH, Inform	NB16 Registry		CT
415	F	92.5329	4	HR	non amp											no	FISH	NB16 Registry		HR
416	M	26.4803	4	HR	amp					no		Panel				no	FISH	NB04		HR
417	M	44.3421	4	HR	non amp					no		Sanger				no	FISH	NB04		HR
418	M	115.461	4	HR	non amp					yes	R1275Q	Sanger				no	FISH	NB04	Ceritinib, Lorlatinib	HR
419	M	12.6645	4	HR	amp									no	FISH			NB04		HR
420	M	66.5132	4	HR	non amp	no		Sanger		no		Seq				no	Inform	NB04		HR
421	M	30.3947	4	HR	non amp					yes	F1174L	Panel	5.95					own patient		HR
422	M	38.0592	4	HR	non amp					no		Sanger, Seq				no	FISH, Inform	NB04		HR
423	M	26.2829	4	HR	amp									no	FISH			NB04		HR
424	F	44.5724	4	HR	non amp	yes	L1196M	Sanger								no	FISH	NB04	Ceritinib	HR
425	F	17.5658	4	HR	amp					no		Sanger		no	FISH	no	FISH	NB04		HR
426	M	37.0724	4	HR	amp									no	FISH			NB04		HR
427	F	119.967	4	HR	non amp	yes	R1275L	Sanger								no	FISH	NB04	Crizotinib	HR
428	M	66.5132	4	HR	non amp					no		Sanger, Seq				no	FISH, Inform	NB04		HR
429	M	34.2763	4	HR	amp	no		Sanger						no	FISH			NB04		HR
430	F	1.05263	2a	NHR	non amp											no	FISH	NB04		no CT
431	M	34.2105	4	HR	amp									no	FISH			NB04		HR
432	M	22.6645	3	HR	amp									no	FISH			NB04		HR
433	M	178.026	4	HR	non amp	no		Sanger						no	FISH			NB04		HR
434	M	59.5724	4	HR	amp									no	FISH			NB04		HR
435	F	26.9737	4	HR	amp	no		Sanger		no		Sanger		no	FISH			NB04		HR
436	M	84.375	4	HR	non amp									no	FISH			NB04		HR
437	M	44.1447	3	NHR	non amp	no		Seq		no		Seq		no	Inform	no	FISH, Inform	NB04		CT
438	F	1.71053	4S	HR	amp									no	FISH			NB04		HR
439	M	18.0263	4	HR	amp	no		Sanger		yes	F1245C	Sanger, Seq	31.6	no	FISH	no	FISH, Inform	NB04		HR
440	M	7.56579	4	NHR	non amp	yes	F1174V	Sanger						no	FISH			NB04		CT
441	F	31.8092	4	HR	non amp	no		Sanger						no	FISH			NB04		HR
442	F	21.8421	4	HR	amp									no	FISH			NB04		HR
443	M	42.3684	3	NHR	non amp	no		Seq		no		Sanger, Seq		no	Inform	no	FISH, Inform	NB04		CT
444	M	73.5855	3	HR	amp									no	FISH			NB04		HR
445	F	11.1513	4	HR	amp									no	FISH			NB04		HR
446	M	3.48684	4	HR	amp									no	FISH			NB04		HR
447	M	17.5658	4	NHR	non amp									no	FISH			NB04		HR
448	F	31.4803	4	HR	non amp					no		Sanger						NB16 Registry		HR
449	F	56.5132	4	HR	non amp									no	FISH			NB16 Registry		CT
450	F	19.2434	4	HR	amp									no	FISH			NB16 Registry		HR
451	M	63.8487	4	HR	non amp	no		Sanger						no	FISH	no	FISH	own patient		HR
452	M	42.8618	4	HR	non amp	no		Sanger						no	FISH			NB16 Registry		HR
453	F	20.5592	4	HR	amp									no	FISH			NB16 Registry		HR
454	M	19.1776	4	HR	amp									no	FISH			NB16 Registry		HR
455	M	57.9934	4	HR	non amp	no		Sanger										own patient		HR
456	M	5.16447	4	NHR	non amp									no	FISH	no	FISH	NB16 Registry		CT
457	M	27.1711	4	HR	amp									no	FISH			NB16 Registry		HR
458	M	16.0197	4	HR	amp									no	FISH			own patient		CT
459	F	24.0789	4	HR	amp									no	FISH			NB16 Registry		HR
460	F	25.4934	4	HR	amp									no	FISH			NB16 Registry		HR
461	F	17.8289	4S	HR	amp									no	FISH			NB16 Registry		HR
462	F	21.6776	4	HR	amp									no	FISH			NB16 Registry		HR
463	F	63.1908	4	HR	non amp	no		Sanger						no	FISH			NB16 Registry		HR
464	M	77.5987	4	HR	non amp					no		Sanger				no	FISH	NB16 Registry		HR
465	M	48.8158	4	HR	amp									no	FISH			NB16 Registry		HR
466	F	32.9605	4	HR	non amp	no		Sanger						no	FISH			own patient		HR
467	F	18.6842	4	HR	non amp					yes	R1275Q	Sanger				no	FISH	own patient	Ceritinib	HR
468	M	19.5395	4	HR	amp									no	FISH			NB16 Registry		HR
469	M	20.2961	4	HR	amp									no	FISH			NB16 Registry		HR
470	F	60.625	4	HR	non amp	no		Sanger						no	FISH	no	FISH	NB16 Registry		HR
471	F	46.0197	4	HR	amp									no	FISH			NB16 Registry		HR
472	F	27.6974	4	HR	amp									no	FISH			NB16 Registry		HR
473	M	37.1711	4	HR	amp									no	FISH			NB16 Registry		HR
474	M	23.6513	4	HR	amp									no	FISH			NB16 Registry		HR
475	M	13.125	3	HR	amp									yes	FISH			NB16 Registry		HR
476	M	17.4342	4	NHR	non amp											no	FISH	NB16 Registry		CT
477	M	98.9474	4	HR	non amp									no	FISH			NB16 Registry		HR
478	M	41.3816	4	HR	non amp					yes		Sanger				no	FISH	NB16 Registry	Ceritinib	HR
479	F	28.3224	4	HR	non amp					no		Sanger		no	FISH	no	FISH	NB16 Registry		HR
480	F	4.50658	4S	NHR	non amp	no		Sanger						no	FISH	no	FISH	NB16 Registry		CT
481	F	16.4145	4	HR	amp					no		Sanger				no	FISH	own patient		HR
482	F	78.1908	4	HR	non amp	no		Sanger						no	FISH			NB16 Registry		HR
483	M	16.1842	4	HR	amp	no		Sanger						no	FISH			NB16 Registry		HR
484	M	102.072	4	HR	amp					no		Sanger		no	FISH	no	FISH	NB16 Registry		HR
485	F	22.4013	4	HR	non amp									no	FISH			NB16 Registry		HR
486	M	25.5263	4	HR	amp									no	FISH			NB16 Registry		HR
487	F	8.91447	4	HR	amp									yes	FISH	yes	FISH	NB16 Registry		HR
488	F	3.78289	4	HR	amp									no	FISH			NB16 Registry		HR
489	F	30.5592	3	NHR	non amp									no	FISH			NB16 Registry		CT
490	M	28.5197	4	HR	amp									no	FISH			NB16 Registry		HR
491	F	47.5	4	HR	amp									no	FISH			NB16 Registry		HR
492	F	22.9276	4	HR	amp									no	FISH			NB16 Registry		HR
493	F	29.3421	4	HR	amp									yes	FISH			NB16 Registry	Lorlatinib	HR
494	M	52.3355	4	HR	non amp											no	FISH	NB16 Registry		HR
495	M	20.9539	3	HR	amp									no	FISH			NB16 Registry		HR
496	F	0.164474	4	HR	amp									no	FISH			NB16 Registry		HR
497	M	41.4803	4	HR	amp									no	FISH			NB16 Registry		HR
498	M	23.2895	4	HR	amp									no	FISH			NB16 Registry		HR
499	F	22.6645	4	HR	amp									no	FISH			NB16 Registry		HR
500	F	20.0987	4	HR	amp									no	FISH			NB16 Registry		HR
501	F	44.2434	4	HR	non amp									no	FISH			NB16 Registry		HR
502	M	157.171	4	HR	amp					no		Sanger		no	FISH	no	FISH	NB16 Registry		HR
503	M	4.86842	4S	NHR	non amp	no		Sanger, Seq						no	FISH, Inform			NB16 Registry		CT
504	M	18.6842	4	HR	amp	no		Sanger		no		Sanger		no	FISH	no	FISH	NB16 Registry		HR
505	M	31.1184	4	HR	amp									no	FISH			NB16 Registry		HR
506	F	23.6184	4	HR	non amp	no		Sanger										NB16 Registry		HR
507	M	1.67763	4S	NHR	non amp	no		Sanger						no	FISH			NB16 Registry		CT
508	F	86.3158	4	HR	amp									no	FISH			NB16 Registry		HR
509	F	29.9013	4	HR	amp									no	FISH			NB16 Registry		HR
510	F	20.625	4	HR	amp									no	FISH			NB16 Registry		HR
511	M	22.5987	4	HR	amp	yes	F1174L	Panel	20.07					no	FISH			NB16 Registry	Lorlatinib	HR
512	M	20.8882	4	HR	amp									no	FISH			NB16 Registry		HR
513	F	42.1711	4	HR	amp									no	FISH			NB16 Registry		HR
514	M	8.32237	3	HR	amp									no	FISH			NB16 Registry		HR
515	F	28.125	4	HR	amp									no	FISH			NB16 Registry		HR
516	M	0.657895	4	HR	amp					no		Seq				yes	FISH, Inform	NB16 Registry		HR
517	M	24.2763	3	HR	amp									no	FISH			NB16 Registry		HR
518	F	32.0395	4	HR	amp									no	FISH			NB16 Registry		HR
519	F	27.9605	4	HR	amp									no	FISH	no	FISH	NB16 Registry		HR
520		56.2171	4	HR	non amp	no		Sanger						no	FISH			NB16 Registry		HR
521	M	20.7895	4	HR	amp									no	FISH			NB16 Registry		HR
522	M	27.9605	4	HR	amp									yes	FISH			NB16 Registry		HR
523	F	37.7303	4	HR	amp											yes	FISH	NB16 Registry		HR
524	M	23.0592	4	HR	amp									no	FISH			own patient		HR
525	M	16.1513	4	HR	amp									no	FISH	no	FISH	NB16 Registry		HR
526	F	21.7105	4	HR	amp									no	FISH			NB16 Registry		HR
527	F	32.4013	4	HR	amp									no	FISH			NB16 Registry		HR
528	F	32.8618	2	HR	amp									no	FISH			NB16 Registry		HR
529	M	15.2303	1	NHR	non amp	no		Sanger										NB90		no CT
530	F	33.4211	1	NHR	non amp	no		Sanger										NB90		no CT
531	F	293.618	1	NHR	non amp	no		Seq										NB90		no CT
532	M	6.64474	3	NHR	non amp	no		Sanger										NB90		CT
533	F	15.5263	2b	NHR	non amp	no		Sanger										NB90		CT
534	F	4.73684	3	NHR	non amp	no		Sanger										NB90		CT
535	M	15.0658	2b	NHR	non amp	no		Sanger										NB97		no CT
536	F	4.73684	4S	NHR	non amp	no		Sanger										NB97		CT
537	M	23.5197	2b	NHR	non amp	no		Sanger										NB97		no CT
538	F	6.38158	4S	NHR	non amp	no		Sanger										NB95		no CT
539	M	46.7105	4	HR	non amp	no		Sanger										NB97		HR
540	M	37.8289	4	HR	non amp					yes	F1174L	Panel	19.6					NB97		HR
541	F	6.61184	2b	NHR	non amp	no		Panel		no		Panel		no	FISH	no	FISH	NB97		no CT
542	M	24.4737	1	NHR	non amp	yes	F1174L	Sanger, Seq, Panel	13.15									NB90		no CT
543	F	17.7961	3	NHR	non amp	yes	R1275Q	Sanger, Seq, Panel	16.06									NB97		CT
544	M	26.2829	4	HR	amp					yes	F1174L	Panel	32.87					NB90		HR
545	M	16.3158	1	NHR	non amp	no		Sanger										NB90		no CT
546	M	0.394737	4S	NHR	non amp	no		Sanger										NB90		no CT
547	F	17.4013	1	NHR	non amp	no		Sanger										NB90		no CT
548	M	6.25	1	NHR	non amp	no		Sanger										NB95		no CT
549	M	21.7105	4	HR	amp	no		Sanger										NB90		HR
550	M	5.42763	4S	NHR	non amp	no		Sanger										NB85		no CT
551	F	11.5789	4	NHR	non amp	yes	R1275Q	Sanger, Seq, Panel	18.37									NB97		HR
552	F	16.25	1	NHR	non amp	no		Sanger										NB97		no CT
553	F	36.0526	4	HR	non amp					no		Panel						NB97		HR
554	M	5.69079	1	NHR	non amp	no		Sanger										NB97		no CT
555	M	49.5395	4	HR	amp					no		Panel						NB97		HR
556	F	23.1908	2a	NHR	non amp	no		Sanger										NB97		no CT
557	M	14.1776	4	NHR	non amp	no		Sanger										NB97		HR
558	M	30.6579	4	HR	non amp	no		Sanger										NB97		HR
559	M	13.8158	1	NHR	non amp	no		Sanger										NB97		no CT
560	F	15.3289	1	NHR	non amp	no		Sanger										NB90		no CT
561	F	16.2829	4	NHR	non amp	no		Sanger										NB90		HR
562	M	15.6579	3	NHR	non amp	no		Sanger										NB90		CT
563	M	13.3224	1	NHR	non amp	no		Sanger										NB90		no CT
564	M	13.1908	1	NHR	non amp	no		Sanger										NB90		no CT
565	F	13.2566	1	NHR	non amp	no		Sanger										NB90		no CT
566	M	14.8684	3	NHR	non amp	no		Sanger										NB90		CT
567	M	7.86184	4S	NHR	non amp	no		Sanger										NB97		no CT
568	M	32.2697	4	HR	non amp					yes	F1245V	Panel	5.52					NB97		HR
569	F	32.0724	2a	NHR	non amp	no		Sanger										NB97		no CT
570	M	56.1184	4	HR	non amp	no		Seq										NB04		HR
571	M	48.8816	4	HR	non amp	no		Sanger										NB97		HR
572	M	55.2303	3	HR	amp	no		Sanger										NB97		HR
573	F	14.6711	1	NHR	non amp	no		Sanger										NB97		no CT
574	M	14.5395	2b	NHR	non amp	no		Sanger										NB97		CT
575	M	17.3026	3	NHR	non amp	no		Sanger										NB97		CT
576	M	35.2303	3	NHR	non amp	yes	F1174L	Sanger, Seq, Panel	20.24									NB97		CT
577	M	12.5	1	NHR	non amp	no		Sanger										NB97		no CT
578	F	15.3947	1	NHR	non amp	no		Sanger										NB97		no CT
579	M	0	4S	NHR	non amp	no		Sanger										NB97		no CT
580	M	15.4605	1	NHR	non amp	no		Sanger										NB97		no CT
581	M	14.8355	3	NHR	non amp	no		Sanger										NB97		CT
582	M	13.7171	2a	NHR	non amp	no		Sanger										NB97		CT
583	M	3.32237	1	NHR	non amp	no		Sanger										NB97		no CT
584	M	16.3816	4	NHR	non amp	no		Sanger										NB97		HR
585	F	16.4145	1	NHR	non amp	no		Sanger										NB97		CT
586	M	49.0461	3	HR	amp	no		Sanger										NB97		HR
587	F	23.2895	4	HR	amp	no		Sanger, Panel		no		Panel		no	FISH	no	FISH	NB97		HR
588	M	65.8882	4	HR	non amp	no		Sanger										NB97		HR
589	M	6.64474	4S	NHR	non amp	no		Sanger										NB97		no CT
590	F	10.4934	4	NHR	non amp	no		Sanger										NB97		HR
591	F	131.25	4	HR	non amp					no		Panel						NB97		HR
592	M	2.17105	3	NHR	non amp	no		Sanger										NB97		CT
593	M	1.21711	1	NHR	non amp	no		Sanger										NB97		no CT
594	F	179.77	4	HR	non amp	no		Sanger										NB90		HR
595	F	78.2566	4	HR	non amp					no		Panel				no	FISH	NB90		HR
596	F	13.1579	4	NHR	non amp	no		Sanger										NB97		HR
597	F	60.5592	4	HR	non amp	yes	R1275Q	Sanger										NB90		HR
598	M	4.34211	1	NHR	non amp	no		Sanger										NB90		no CT
599	M	1.84211	1	NHR	non amp	no		Sanger										NB90		no CT
600	F	15.1645	3	NHR	non amp	no		Sanger										NB97		CT
601	F	13.0921	1	NHR	non amp	no		Sanger										NB97		no CT
602	M	25.1974	4	HR	non amp					no		Panel						NB97		HR
603	M	41.25	4	HR	non amp	no		Sanger, Seq										NB97		HR
604	F	15.3618	1	NHR	non amp	no		Sanger										NB97		no CT
605	M	111.645	4	HR	non amp	no		Sanger										NB97		HR
606	M	13.7171	2b	NHR	non amp	no		Sanger										NB97		no CT
607	M	30.6908	4	HR	non amp	no		Sanger										NB97		HR
608	F	1.34868	1	NHR	non amp	no		Sanger										NB97		no CT
609	M	1.54605	1	NHR	non amp	no		Sanger										NB97		no CT
610	F	15.7566	1	NHR	non amp	yes	R1275Q	Sanger, Seq, Panel	33.69									NB97		no CT
611	M	17.9276	1	NHR	non amp	no		Sanger										NB97		no CT
612	M	16.3816	1	NHR	non amp	yes	F1174L	Sanger										NB97		no CT
613	F	14.4737	1	NHR	non amp	no		Sanger										NB97		no CT
614	F	16.0526	1	NHR	non amp	no		Sanger										NB97		no CT
615	F	23.5526	4	HR	amp	no		Seq, Panel						no	FISH			NB04		HR
616	F	24.4408	1	NHR	non amp	no		Sanger										NB97		CT
617	M	12.4671	3	HR	amp	no		Sanger										NB97		HR
618	F	5.95395	3	NHR	non amp	no		Sanger										NB97		no CT
619	F	74.4737	4	HR	non amp	no		Sanger										NB97		HR
620	F	17.9605	1	NHR	non amp	no		Sanger										NB97		no CT
621	M	54.3421	3	HR	amp	no		Sanger, Seq										NB97		HR
622	M	16.6776	2b	NHR	non amp	yes	F1174C	Sanger, Seq, Panel	20.71									NB97		no CT
623	M	2.99342	2b	NHR	non amp	no		Sanger										NB97		no CT
624	F	20.9868	2b	NHR	non amp	no		Sanger										NB97		no CT
625	F	93.125	3	NHR	non amp	no		Sanger, Seq		no		Seq, Panel		no	FISH	no	FISH	NB97		CT
626	F	17.3684	2a	NHR	non amp	no		Sanger										NB97		no CT
627	F	3.09211	1	NHR	non amp	no		Sanger										NB97		no CT
628	F	32.1711	4	HR	amp	no		Sanger										NB97		HR
629	F	29.1776	1	NHR	non amp	yes	I1170T	Sanger										NB97		no CT
630	M	17.8947	1	NHR	non amp	no		Sanger										NB97		no CT
631	M	31.9408	2a	NHR	non amp	no		Sanger										NB97		CT
632	F	15.5263	2b	NHR	non amp	no		Sanger										NB97		no CT
633	F	83.6842	4	HR	non amp	no		Sanger, Seq		no		Panel						NB97		HR
634	M	0.0986842	4S	NHR	non amp	no		Sanger										NB97		no CT
635	F	12.4671	1	NHR	non amp	no		Sanger										NB97		no CT
636	M	7.5	3	NHR	non amp	no		Sanger										NB97		no CT
637	M	14.8355	1	HR	amp	no		Sanger										NB97		HR
638	F	134.671	1	NHR	non amp	no		Panel		no		Panel		no	FISH	no	FISH	NB97		no CT
639	F	7.13816	4S	HR	amp	no		Sanger										NB97		HR
640	M	13.6184	2a	NHR	non amp	no		Sanger										NB97		no CT
641	M	5.95395	1	NHR	non amp	no		Sanger										NB97		no CT
642	M	7.99342	3	NHR	non amp	yes	F1174L	Sanger, Seq, Panel	31.61									NB97		CT
643	M	7.46711	4S	NHR	non amp	no		Sanger										NB97		no CT
644	F	17.9605	1	NHR	non amp	no		Sanger										NB97		no CT
645	M	14.8026	1	NHR	non amp	no		Sanger										NB97		no CT
646	M	59.4737	4	HR	non amp	no		Sanger										NB97		HR
647	M	36.5132	4	HR	non amp					no		Panel						NB97		HR
648	M	3.55263	2a	NHR	non amp	no		Sanger										NB97		CT
649	M	2.17105	4S	NHR	non amp	no		Sanger, Seq										NB97		CT
650	F	0	4	NHR	non amp	no		Sanger										NB97		HR
651	M	0	3	NHR	non amp	no		Sanger										NB97		no CT
652	M	3.98026	4S	NHR	non amp	yes	I1170S	Sanger, Seq, Panel	3.36									NB97		no CT
653	F	40.1645	4	HR	non amp	no		Sanger, Seq		no		Panel						NB97		HR
654	F	12.3026	2a	NHR	non amp	yes	R1275Q	Sanger										NB97		CT
655	F	14.9013	2a	NHR	non amp	no		Sanger, Seq, Panel										NB97		no CT
656	M	8.94737	1	NHR	non amp	no		Sanger										NB97		no CT
657	M	15	1	NHR	non amp	no		Sanger										NB97		no CT
658	F	5.36184	1	NHR	non amp	no		Sanger										NB97		no CT
659	M	157.401	4	HR	non amp	no		Sanger, Seq										NB97		HR
660	M	23.8158	4	HR	non amp	no		Sanger, Seq										NB97		HR
661	F	46.8421	4	HR	non amp	no		Sanger, Seq										NB97		HR
662	F	17.1382	4	NHR	non amp	yes	T1151M	Sanger, Panel								no	FISH	NB97		HR
663	F	15.2961	1	NHR	non amp	no		Sanger										NB97		no CT
664	M	13.9803	1	NHR	non amp	no		Sanger										NB97		no CT
665	M	15.1316	1	NHR	non amp	no		Sanger										NB97		no CT
666	F	6.80921	2b	NHR	non amp	no		Sanger										NB97		no CT
667	F	11.8092	4	NHR	non amp	yes	F1174L	Sanger, Seq, Panel	16.7									NB97		HR
668	M	14.1118	1	NHR	non amp	no		Sanger										NB97		no CT
669	M	144.539	4	HR	non amp	no		Sanger										NB97		HR
670	M	33.2895	4	HR	non amp	no		Sanger, Seq										NB97		HR
671	F	1.34868	4S	NHR	non amp	no		Sanger										NB97		no CT
672	F	21.9079	2a	NHR	non amp	no		Sanger, Seq, Panel										NB97		no CT
673	M	3.98026	4	HR	amp	no		Sanger, Seq										NB97		HR
674	F	35.6908	3	NHR	non amp	no		Sanger										NB97		CT
675	F	14.0132	3	NHR	non amp	no		Sanger										NB97		CT
676	M	62.5658	4	HR	amp	no		Sanger										NB97		HR
677	M	3.19079	4S	NHR	non amp	no		Sanger, Seq										NB97		HR
678	M	0.986842	1	NHR	non amp	no		Sanger										NB97		no CT
679	M	16.3487	1	NHR	non amp	no		Sanger										NB97		no CT
680	M	1.34868	4S	NHR	non amp	no		Sanger										NB97		no CT
681	F	52.7632	4	HR	non amp	no		Seq										NB04		HR
682	F	12.6645	1	NHR	non amp	no		Panel		no		Panel		no	FISH	no	FISH	NB97		no CT
683	F	14.0461	1	NHR	non amp	no		Sanger										NB97		no CT
684	F	12.0724	3	NHR	non amp	no		Sanger										NB97		CT
685	M	0.328947	1	NHR	non amp	no		Sanger										NB97		no CT
686	M	15.2961	1	NHR	non amp	no		Sanger										NB97		no CT
687	F	272.303	4	HR	amp	no		Sanger										NB97		HR
688	F	32.8947	3	HR	amp	no		Sanger, Seq										NB97		HR
689	M	12.0395	4	NHR	non amp	no		Sanger										NB97		HR
690	F	31.6447	4	HR	amp	no		Sanger										NB97		HR
691	M	126.382	4	HR	amp	no		Sanger										NB97		HR
692	F	94.375	4	HR	non amp					yes	R1275Q	Panel	42.67					NB97		HR
693	F	16.3816	2a	NHR	non amp	no		Sanger										NB97		no CT
694	M	8.61842	1	NHR	non amp	no		Sanger, Panel		no		Sanger		no	FISH	no	FISH	NB97		no CT
695	M	3.51974	4S	NHR	non amp	no		Sanger, Seq										NB97		no CT
696	F	20.5263	4	HR	amp	no		Sanger										NB97		HR
697	M	41.6776	4	HR	non amp	no		Seq										NB04		HR
698	M	12.9605	4	NHR	non amp	no		Sanger										NB97		HR
699	M	135.888	1	HR	amp	no		Sanger, Seq		no		Panel				no	FISH	NB97		HR
700	M	43.3882	4	HR	non amp					no		Panel						NB97		HR
701	F	12.5329	2b	NHR	non amp	no		Sanger										NB97		no CT
702	F	28.5197	2a	NHR	non amp	no		Sanger										NB97		no CT
703	M	0	1	NHR	non amp	no		Sanger										NB97		no CT
704	F	0.131579	4S	NHR	non amp	no		Seq										NB97		CT
705	F	63.5197	4	HR	non amp	no		Sanger, Seq										NB97		HR
706	F	9.11184	4	HR	amp	no		Sanger, Seq										NB97		HR
707	F	4.04605	4S	NHR	non amp	no		Sanger										NB97		no CT
708	F	61.1184	4	HR	non amp	no		Sanger										NB97		HR
709	M	68.8487	4	HR	non amp					no		Panel						NB97		HR
710	M	0.328947	4S	NHR	non amp	no		Sanger		no		Panel		no	FISH	no	FISH	NB97		no CT
711	M	12.2039	4	NHR	non amp	no		Sanger, Seq										NB97		HR
712	M	27.4342	4	HR	non amp	no		Seq										NB97		HR
713	F	295.493	4	HR	non amp	yes	F1174L	Sanger, Seq, Panel	35.63									NB97		HR
714	M	0.0657895	3	NHR	non amp	no		Sanger										NB97		no CT
715	F	0.164474	3	NHR	non amp	no		Sanger										NB97		CT
716	M	31.0855	3	HR	amp	no		Sanger										NB97		HR
717	M	20.3618	4	HR	non amp	no		Sanger										NB97		HR
718	F	52.1382	3	NHR	non amp	yes	F1245V	Sanger, Seq, Panel	54.59									NB04		CT
719	F	69.2434	4	HR	amp	yes	R1275Q	Sanger, Seq	26.05									NB04		HR
720	F	17.4342	1	NHR	non amp	no		Sanger										NB97		no CT
721	F	4.21053	4S	NHR	non amp	no		Sanger										NB97		no CT
722	M	18.7829	3	HR	amp	no		Sanger, Seq										NB97		HR
723	M	52.6974	4	HR	non amp	no		Sanger, Seq		no		Sanger, Panel				no	FISH	NB97		HR
724	M	54.0789	4	HR	non amp	no		Sanger, Seq										NB97		HR
725	F	17.0066	4	HR	amp	yes	R1275Q	Sanger, Seq	53.33									NB97		HR
726	M	53.9474	4	HR	non amp	no		Sanger, Seq										NB97		HR
727	M	33.4539	4	HR	amp					no		Panel						NB04		HR
728	M	0.427632	3	NHR	non amp	no		Sanger										NB97		no CT
729	M	25.1645	2b	NHR	non amp	no		Sanger										NB97		no CT
730	M	37.4671	4	HR	non amp	no		Sanger										NB97		HR
731	M	55.9211	4	HR	non amp	no		Seq										NB04		HR
732	F	25.1974	1	NHR	non amp	no		Sanger										NB97		no CT
733	F	0	4S	NHR	non amp	no		Sanger										NB97		no CT
734	M	2.46711	4S	HR	amp	no		Seq										NB97		HR
735	M	0	4S	NHR	non amp	no		Sanger										NB97		no CT
736	M	1.71053	4S	NHR	non amp	no		Sanger										NB97		no CT
737	F	9.86842	2a	HR	amp	no		Seq										NB97		HR
738	M	48.2895	4	HR	non amp	no		Sanger										NB97		HR
739	M	79.9013	4	HR	non amp	no		Sanger										NB97		HR
740	M	7.17105	1	NHR	non amp	no		Sanger										NB97		no CT
741	M	3.88158	4S	NHR	non amp	no		Sanger										NB97		no CT
742	M	49.9013	4	HR	non amp					no		Sanger				no	FISH	NB97		HR
743	M	32.4671	4	HR	non amp	no		Sanger										NB97		HR
744	F	6.77632	2a	NHR	non amp	no		Sanger										NB97		no CT
745	M	11.7105	2b	NHR	non amp	no		Sanger										NB97		no CT
746	M	11.4803	2a	NHR	non amp	no		Sanger										NB97		no CT
747	F	28.4211	3	HR	amp					yes	F1174L	Panel	37.65					NB97		HR
748	M	37.0395	3	NHR	non amp	no		Sanger, Seq, Panel		no		Seq, Panel		no	FISH	no	FISH	NB97		CT
749	F	51.7105	4	HR	non amp					no		Panel						NB97		HR
750	F	11.3158	3	NHR	non amp	yes	T1151M	Sanger, Panel	61.25									NB97		CT
751	M	16.5132	1	NHR	non amp	no		Sanger										NB97		no CT
752	M	33.8487	4	HR	amp	no		Sanger, Seq										NB97		HR
753	F	19.1776	4	HR	amp	no		Sanger										NB97		HR
754	F	18.5526	1	NHR	non amp	no		Sanger										NB97		no CT
755	F	7.07237	4	NHR	non amp	no		Sanger, Seq		no		Panel		no	FISH	no	FISH	NB97		HR
756	F	12.4671	3	NHR	non amp	no		Sanger										NB97		CT
757	M	4.96711	2b	NHR	non amp	no		Sanger										NB97		no CT
758	M	1.34868	3	NHR	non amp	no		Sanger										NB97		CT
759	M	1.74342	1	NHR	non amp	no		Sanger										NB97		no CT
760	F	150.066	2b	NHR	non amp	no		Sanger										NB97		CT
761	F	19.1447	4	HR	amp	no		Seq										NB97		HR
762	F	0.0328947	2	NHR	non amp	no		Sanger, Seq										NB97		no CT
763	F	6.34868	4S	NHR	non amp	no		Sanger, Seq										NB97		CT
764	M	27.0724	3	HR	amp	no		Sanger										NB97		HR
765	M	3.75	2a	NHR	non amp	no		Sanger										NB97		no CT
766	M	0.197368	2a	NHR	non amp	no		Sanger										NB97		CT
767	M	4.83553	4S	NHR	non amp	yes	R1275Q	Sanger										NB97		no CT
768	M	21.0855	4	HR	amp	no		Sanger		no		Panel						NB97		HR
769	F	16.9408	2b	NHR	non amp	no		Sanger										NB97		no CT
770	F	140.559	2a	NHR	non amp	no		Seq		no		Panel		no	FISH	no	FISH	NB97		CT
771	F	0.625	4S	NHR	non amp	no		Sanger										NB97		no CT
772	M	26.6447	2b	HR	amp	no		Seq		no		Panel						NB97		HR
773	F	9.96711	1	NHR	non amp	no		Sanger										NB97		no CT
774	F	24.1447	1	HR	amp	no		Sanger										NB97		HR
775	M	7.5	2b	NHR	non amp	no		Sanger										NB97		no CT
776	M	30.9868	4	HR	non amp	no		Sanger, Seq, Panel						no	FISH			NB97		HR
777	M	27.8947	3	HR	amp	no		Sanger										NB97		HR
778	M	1.34868	1	NHR	non amp	no		Sanger										NB97		no CT
779	M	132.73	3	NHR	non amp											no	FISH	NB97		CT
780	M	45.4276	3	NHR	non amp	yes	F1174L	Sanger, Seq, Panel	22.39									NB97		CT
781	M	90.0329	3	HR	amp	no		Sanger										NB97		HR
782	M	0	1	NHR	non amp	no		Sanger, Seq										NB97		no CT
783	M	43.0263	3	HR	amp	no		Sanger, Seq										NB97		HR
784	M	7.30263	3	NHR	non amp	no		Sanger										NB97		CT
785	M	0.197368	2b	NHR	non amp	no		Sanger										NB97		no CT
786	M	7.89474	2a	NHR	non amp	no		Sanger										NB97		no CT
787	F	11.0197	2b	HR	amp	no		Sanger										NB97		HR
788	M	0.723684	1	NHR	non amp	no		Seq										NB97		no CT
789	M	33.8158	2	HR	amp					no		Panel						NB97		HR
790	F	27.1053	1	NHR	non amp	no		Sanger										NB97		no CT
791	M	11.0855	1	NHR	non amp	no		Sanger										NB97		no CT
792	M	25.9868	3	HR	amp	no		Seq										NB04		HR
793	F	16.5132	4	NHR	non amp	no		Sanger						no	FISH			NB04		HR
794	M	38.5197	4	HR	amp	no		Sanger, Seq		no		Panel						NB04		HR
795	M	23.3882	3	NHR	non amp	yes	R1275Q	Sanger, Seq	33.68									NB04		CT
796	F	34.7697	3	NHR	non amp	no		Seq										NB04		CT
797	M	11.9408	2a	NHR	non amp	no		Seq										NB04		CT
798	F	10.1974	3	HR	amp	no		Sanger										NB04		HR
799	F	58.7829	2b	NHR	non amp	no		Seq		no		Seq, Panel		no	FISH, Inform	no	FISH, Inform	NB04		no CT
800	M	10.1974	4S	NHR	non amp	no		Seq										NB04		no CT
801	M	15.1316	1	NHR	non amp									no	FISH			NB04		no CT
802	F	13.9145	3	HR	amp	no		Sanger, Seq, Panel										NB04		HR
803	F	4.40789	4S	HR	amp	no		Seq										NB04		HR
804	M	2.13816	4S	NHR	non amp	no		Seq										NB04		CT
805	M	27.2697	3	HR	amp	no		Seq										NB04		HR
806	M	5.88816	4S	NHR	non amp					no		Sanger, Seq				no	FISH, Inform	NB04		CT
807	M	11.5461	4	NHR	non amp	no		Seq										NB04		CT
808	M	30	4	HR	amp	no		Seq										NB04		HR
809	F	20.8224	4	HR	amp	no		Sanger, Seq										NB04		HR
810	M	31.1842	3	HR	amp	no		Seq										NB04		HR
811	F	25.2303	3	HR	amp	no		Sanger										NB97		HR
812	F	17.4671	4	HR	amp	yes	F1174L	Sanger, Seq	46.24									NB04		HR
813	M	1.31579	4S	NHR	non amp	no		Sanger										NB97		no CT
814	F	0.131579	2a	NHR	non amp	no		Sanger										NB97		no CT
815	M	8.42105	2a	NHR	non amp	no		Sanger										NB97		no CT
816	M	4.30921	4S	NHR	non amp	yes	R1275Q	Sanger, Seq, Panel	24.61									NB97		no CT
817	M	25.2961	4	HR	amp	no		Sanger, Seq										NB97		HR
818	F	0	4S	NHR	non amp	no		Sanger										NB97		CT
819	F	67.2368	1	NHR	non amp	no		Sanger								no	FISH	NB97		no CT
820	M	33.5855	3	HR	amp	yes	R1275Q	Sanger, Seq, Panel	71.8									NB97		HR
821	M	3.98026	2a	NHR	non amp	no		Sanger										NB97		no CT
822	F	21.3816	4	HR	non amp	no		Sanger										NB97		HR
823	M	4.40789	2a	NHR	non amp	no		Sanger										NB97		no CT
824	M	62.7961	4	HR	non amp	no		Sanger, Seq										NB97		HR
825	M	30.7237	4	HR	non amp	no		Seq										NB04		HR
826	F	41.1184	4	HR	amp									no	FISH			NB16 Registry		HR
827	M	51.6447	4	HR	non amp	no		Sanger, Seq										NB97		HR
828	F	13.75	4	HR	amp					no		Panel						NB97		HR
829	F	64.6053	4	HR	amp	no		Seq		no		Panel		no	FISH	no	FISH	NB04		HR
830	F	69.4408	2a	NHR	non amp	yes	F1174L	Sanger, Seq, Panel	36.1									NB04		no CT
831	F	29.2763	2a	NHR	non amp	yes	F1245V	Sanger, Seq, Panel	27.54									NB04		no CT
832	M	50.1316	4	HR	non amp	no		Seq						no	FISH			NB04		HR
833	M	7.53289	2b	NHR	non amp	no		Seq										NB04		no CT
834	M	18.6842	4	HR	amp					no		Panel						NB04		HR
835	F	25.9868	4	HR	non amp	no		Seq										NB04		HR
836	M	46.3158	3	NHR	non amp	no		Seq		no		Panel		no	FISH	no	FISH	NB04		CT
837	F	50.2961	4	HR	non amp	no		Sanger										NB04		HR
838	F	0.394737	4S	NHR	non amp	no		Seq										NB04		CT
839	M	14.2434	1	HR	amp	no		Seq										NB04		HR
840	M	55.3618	3	NHR	non amp	no		Seq										NB04		CT
841	M	2.76316	4S	NHR	non amp	yes	R1275Q	Seq, Panel	27.91									NB04		no CT
842	F	0.789474	4S	NHR	non amp	no		Seq										NB04		no CT
843	F	156.382	4	HR	non amp	yes	F1245V	Seq, Panel	25.62									NB04		HR
844	M	18.1579	4	HR	non amp	no		Seq										NB04		HR
845	M	51.25	4	HR	non amp	no		Seq										NB04		HR
846	M	26.5461	4	HR	amp	no		Seq										NB04		HR
847	F	59.4079	1	NHR	non amp	no		Seq										NB04		no CT
848	F	9.86842	2a	NHR	non amp	yes	F1245Y	Sanger, Seq	22.64									NB04		no CT
849	M	13.5526	3	NHR	non amp					no		Panel						NB04		CT
850	F	19.6053	2a	NHR	non amp	no		Seq										NB04		no CT
851	F	7.13816	3	NHR	non amp	no		Seq										NB04		CT
852	F	166.875	4	HR	non amp	no		Seq										NB04		HR
853	M	79.4079	4	HR	non amp	no		Panel		no		Panel		no	FISH			NB04		HR
854	M	360.987	3	NHR	non amp					no		Panel				no	FISH	NB04		CT
855	M	61.6776	4	HR	non amp	no		Seq										NB04		HR
856	F	23.1579	4	HR	amp					no		Panel						NB04		HR
857	M	35.7566	4	HR	amp					no		Panel						NB04		HR
858	M	3.02632	4S	HR	amp	no		Sanger, Seq										NB04		HR
859	F	141.579	4	HR	non amp					no		Panel						NB04		HR
860	M	7.20395	4	HR	amp	no		Sanger, Seq										NB04		HR
861	M	3.81579	4S	NHR	non amp	no		Seq										NB04		CT
862	F	7.46711	3	NHR	non amp	no		Seq										NB04		no CT
863	M	42.1711	4	HR	non amp	no		Sanger, Seq										NB04		HR
864	F	22.8289	4	HR	amp					no		Panel						NB04		HR
865	F	54.2105	4	HR	non amp	no		Seq										NB04		HR
866	M	55.1316	2b	NHR	non amp	no		Seq										NB04		no CT
867	M	10.0329	4S	NHR	non amp	no		Seq										NB04		no CT
868	M	46.4803	4	HR	non amp	no		Seq										NB04		HR
869	M	50.5592	4	HR	non amp	no		Seq										NB04		HR
870	F	91.4803	4	HR	amp	no		Seq										NB04		HR
871	F	28.9474	4	HR	amp	no		Sanger, Seq										NB04		HR
872	M	8.81579	4	HR	amp	no		Seq										NB04		HR
873	F	123.322	4	HR	amp	yes	L1240V	Sanger, Seq, Panel	49.78									NB04		HR
874	M	0.0986842	4S	NHR	non amp	yes	F1174I	Seq, Panel	11.41									NB04		no CT
875	F	5.92105	4S	NHR	non amp	no		Seq										NB04		no CT
876	F	3.05921	4S	NHR	non amp	no		Sanger										NB97		no CT
877	M	70.2303	4	HR	non amp	no		Sanger										NB04		HR
878	F	17.6645	4	HR	amp	no		Seq										NB04		HR
879	M	17.5987	4	HR	amp	yes	F1245C	Seq, Panel	6.14					no	FISH			NB04		HR
880	M	4.93421	4S	NHR	non amp	no		Panel		no		Panel				no	FISH	NB04		CT
881	F	8.51974	1	NHR	non amp	no		Panel		no		Panel		no	FISH	no	FISH	NB04		no CT
882	F	10.1974	4	HR	amp	no		Seq						no	FISH			NB04		HR
883	M	2.40132	4S	NHR	non amp	no		Seq										NB04		no CT
884	M	13.1908	4	HR	amp					no		Panel						NB04		HR
885	F	34.6382	4	HR	amp	no		Seq						yes	FISH			NB04		HR
886	M	7.46711	3	NHR	non amp	no		Seq										NB04		no CT
887	M	6.21711	4S	HR	amp	no		Seq										NB04		HR
888	F	73.1908	2b	NHR	non amp	no		Seq						no	FISH			NB04		CT
889	M	0.296053	3	NHR	non amp	no		Seq										NB04		CT
890	F	9.90132	2a	NHR	non amp	no		Sanger										NB97		no CT
891	M	72.9934	4	HR	amp	no		Seq										NB97		HR
892	M	56.1513	3	NHR	non amp	no		Sanger										NB04		CT
893	M	52.3026	4	HR	non amp	no		Sanger, Seq										NB04		HR
894	F	3.45395	4	NHR	non amp	no		Seq										NB04		no CT
895	M	6.44737	4S	HR	amp	no		Seq										NB04		HR
896	M	0.263158	4S	NHR	non amp	yes	R1275Q	Seq, Panel	25									NB04		no CT
897	M	27.2368	4	HR	non amp	no		Seq										NB04		HR
898	F	8.125	4	NHR	non amp	no		Seq										NB04		CT
899	F	114.737	1	NHR	non amp	no		Seq										NB04		no CT
900	F	36.1513	2b	NHR	non amp	no		Seq										NB04		no CT
901	M	0	2b	NHR	non amp	no		Seq										NB04		no CT
902	M	70.3289	4	HR	non amp					no		Panel						NB04		HR
903	F	8.61842	1	NHR	non amp	no		Seq										NB04		no CT
904	M	76.4474	4	HR	non amp	no		Sanger, Seq		no		Panel		no	FISH	no	FISH	NB04		HR
905	M	18.4211	1	NHR	non amp	no		Seq										NB04		no CT
906	F	0.921053	3	NHR	non amp	no		Seq										NB04		no CT
907	M	9.07895	4	NHR	non amp	yes	F1174L	Seq, Panel	28.57									NB04		CT
908	F	49.8684	1	NHR	non amp	no		Seq										NB04		no CT
909	M	57.2697	3	HR	amp	no		Seq										NB04		HR
910	M	9.17763	3	NHR	non amp	no		Seq										NB04		CT
911	F	35.4605	4	HR	non amp	no		Seq										NB04		HR
912	F	23.3553	4	HR	amp	no		Sanger, Seq						yes	FISH			NB04		HR
913	F	30.4934	4	HR	amp	no		Sanger								no	FISH	NB04		HR
914	M	13.6842	4	HR	amp	no		Sanger, Seq		no		Panel		no	FISH	no	FISH	NB04		HR
915	F	36.0526	4	HR	non amp					no		Panel						NB04		HR
916	F	14.6053	4	HR	amp	no		Sanger, Seq										NB04		HR
917	M	11.7105	1	NHR	non amp	no		Seq										NB04		no CT
918	M	41.875	4	HR	non amp	no		Sanger, Seq										NB04		HR
919	M	61.3487	4	HR	non amp	no		Seq						no	FISH			NB04		HR
920	F	3.98026	4S	NHR	non amp	no		Seq										NB04		no CT
921	F	8.05921	1	NHR	non amp	no		Seq										NB04		no CT
922	M	17.5	1	NHR	non amp	no		Seq						no	FISH			NB04		no CT
923	M	10.625	3	NHR	non amp	no		Seq										NB04		CT
924	F	47.1382	4	HR	non amp	no		Seq										NB04		HR
925	M	19.6711	2b	NHR	non amp	no		Seq										NB04		no CT
926	M	10.1974	4S	HR	amp	no		Seq										NB04		HR
927	F	86.2171	4	HR	non amp	no		Seq										NB04		HR
928	M	12.9605	3	NHR	non amp	no		Seq										NB04		no CT
929	M	41.8421	3	HR	amp	no		Seq										NB04		HR
930	F	1.64474	4S	NHR	non amp	no		Seq										NB04		CT
931	M	8.78289	4	HR	amp	no		Seq										NB04		HR
932	F	8.68421	2a	NHR	non amp	no		Seq										NB04		CT
933	F	14.375	1	NHR	non amp	no		Seq										NB04		no CT
934	M	20.4605	3	NHR	non amp	no		Seq										NB04		CT
935	F	28.2895	3	NHR	non amp	no		Seq										NB04		CT
936	M	1.11842	1	HR	amp	no		Seq										NB04		HR
937	M	60.9211	1	NHR	non amp	no		Seq										NB04		no CT
938	F	183.487	3	NHR	non amp	no		Seq		no		Sanger				no	FISH	NB04		CT
939	F	17.5329	4	HR	amp	no		Seq						no	FISH			NB04		HR
940	F	43.5526	4	HR	non amp	no		Seq						no	FISH			NB04		HR
941	F	3.68421	2a	HR	amp	no		Seq		no		Panel						NB04		no CT
942	F	2.82895	2a	NHR	non amp	no		Seq										NB04		no CT
943	M	25.8224	4	HR	amp									no	FISH			NB04		HR
