# Supplementary material for: Genomic ALK alterations in primary and relapsed neuroblastoma
Source: Br J Cancer. 2023 Feb 17;128(8):1559–71. doi: 10.1038/s41416-023-02208-y (PMC10070426; doi:10.1038/s41416-023-02208-y)
Supplement: Supplementary file 3 — Supplementary Table 2 [file 41416_2023_2208_MOESM3_ESM.xlsx]

## Sheet: Tabelle1
Primer pairs for ALK exons 21-25
Primer name	Primer sequence
ALK Ex21-22forward	5’ - tga ctc tgt ctc ctc ttg tc - 3’
ALK Ex21-22reverse	5’ - tta gaa acc tct cca ggt tc - 3’
ALK Ex23forward	5’ - aag att tgc cca gac tca gc - 3’
ALK Ex23reverse	5’ - tgt cct tgg cac aac aac tg - 3’
ALK Ex24forward	5’ - aga ttt ccc tcc tct cac tg - 3’
ALK Ex24reverse	5’ - atg tga gcc ctt gag atc tg - 3’
ALK Ex25forward	5’ - tag tga tgg ccg ttg tac ac -3’
ALK Ex25reverse	5’ - cca gga gat gat gta agg ga - 3’
